# Supplementary material for: Participating in Two Video Concussion Education Programs Sequentially Improves Concussion-Reporting Intention
Source: Neurotrauma Rep. 2021 Dec 8;2(1):581–91. doi: 10.1089/neur.2021.0033 (PMC8742279; doi:10.1089/neur.2021.0033)
Supplement: Supplemental data [file Supp_Data.zip]

Archive with 2 entries (2 files):
- Daneshvar et al Colorado Crossover Supplement 101521.docx
- Colorado Studies Manual.docx
